# Supplementary material for: Time preferences and their life outcome correlates: Evidence from a representative survey
Source: PLoS One. 2020 Jul 30;15(7):e0236486. doi: 10.1371/journal.pone.0236486 (PMC7392281; doi:10.1371/journal.pone.0236486)
Supplement: S1 Data — (DO) [file pone.0236486.s001.do]

*Daniel Horn - Hubert János Kiss
*Time preferences and their life outcome correlates: Evidence from a representative survey
*01. June 2020.


global DIR "..."
clear
set more off
***********************************************************************
use "${DIR}variables_Horn-Kiss.dta", replace

*Control globals

global EXOG age age2 female roma
global REGIO "reg2 reg3 reg4 reg5 reg6 reg7 st2 st3 st4"
global FAMILY marst_2 marst_3 marst_4 marst_5 marst_6 marst_m nr_ch_2 nr_ch_3 nr_ch_4 nr_ch_5 nr_ch_6
global EDUC i.iskola_5
global INCOME income_2 income_3 income_4 income_5 income_6 income_7 income_8 income_m wealth wealth_m findif findif_m 
global WORK pubs_2 pubs_3 pubs_m work_2 work_3 work_4 work_5 work_6 work_7

*********************************************
*Regressions and figures*********************
*********************************************

*Education***********************************	
foreach var of varlist educ_low educ_high{

reg `var' delta pb fb [w=Suly], robust
estimates store none
outreg2 using "${OUT}time_`var'_dummy.xls", replace tex(frag pr land) addtext(additional controls:, none) label keep(delta pb fb )
outreg2 using "${OUT}time_`var'_long.xls", replace tex(frag pr land) label

reg `var' delta pb fb risk_pc [w=Suly], robust
estimates store risk
outreg2 using "${OUT}time_`var'_dummy.xls", append tex(frag pr land) addtext(additional controls:, risk) label keep(delta pb fb )
outreg2 using "${OUT}time_`var'_long.xls", append tex(frag pr land) label

reg `var' delta pb fb risk_pc $EXOG [w=Suly], robust 
estimates store exog
outreg2 using "${OUT}time_`var'_dummy.xls", append tex(frag pr land) addtext(additional controls:, +exogenous) label keep(delta pb fb )
outreg2 using "${OUT}time_`var'_long.xls", append tex(frag pr land) label

reg `var' delta pb fb risk_pc $EXOG $REGIO [w=Suly], robust 
estimates store regio
outreg2 using "${OUT}time_`var'_dummy.xls", append tex(frag pr land) addtext(additional controls:, +region) label keep(delta pb fb )
outreg2 using "${OUT}time_`var'_long.xls", append tex(frag pr land) label

reg `var' delta pb fb risk_pc $EXOG $REGIO $FAMILY [w=Suly], robust 
estimates store family
outreg2 using "${OUT}time_`var'_dummy.xls", append tex(frag pr land) addtext(additional controls:, +family) label keep(delta pb fb )
outreg2 using "${OUT}time_`var'_long.xls", append tex(frag pr land) label

reg `var' delta pb fb risk_pc $EXOG $REGIO $FAMILY $INCOME [w=Suly], robust 
estimates store income
outreg2 using "${OUT}time_`var'_dummy.xls", append tex(frag pr land) addtext(additional controls:, +income) label keep(delta pb fb )
outreg2 using "${OUT}time_`var'_long.xls", append tex(frag pr land) label

reg `var' delta pb fb risk_pc $EXOG $REGIO $FAMILY $INCOME $WORK [w=Suly], robust 
estimates store work
outreg2 using "${OUT}time_`var'_dummy.xls", append tex(frag pr land) addtext(additional controls:, +work) label keep(delta pb fb )
outreg2 using "${OUT}time_`var'_long.xls", append tex(frag pr land) label

coefplot 	(none, label(none)) (risk, label(risk)) (exog, label(+exogeneous)) (regio, label(+region)) ///
			(family, label(+family)) /*(educ, label(+educ))*/ (income, label(+income)) (work, label(+work)) ///
			, keep(delta pb fb) yline(0) vert scheme(s1mono) levels(95 90)
	graph export "${OUT}\`var'_dummy.eps", as(eps) replace preview(on)

}


foreach var of varlist educ_yrs {

reg `var' delta pb fb [w=Suly], robust
estimates store none
outreg2 using "${OUT}time_`var'_dummy.xls", replace tex(frag pr land) addtext(additional controls:, none) label keep(delta pb fb )
outreg2 using "${OUT}time_`var'_long.xls", replace tex(frag pr land) label

reg `var' delta pb fb risk_pc [w=Suly], robust
estimates store risk
outreg2 using "${OUT}time_`var'_dummy.xls", append tex(frag pr land) addtext(additional controls:, risk) label keep(delta pb fb )
outreg2 using "${OUT}time_`var'_long.xls", append tex(frag pr land) label

reg `var' delta pb fb risk_pc $EXOG [w=Suly], robust 
estimates store exog
outreg2 using "${OUT}time_`var'_dummy.xls", append tex(frag pr land) addtext(additional controls:, +exogenous) label keep(delta pb fb )
outreg2 using "${OUT}time_`var'_long.xls", append tex(frag pr land) label

reg `var' delta pb fb risk_pc $EXOG $REGIO [w=Suly], robust 
estimates store regio
outreg2 using "${OUT}time_`var'_dummy.xls", append tex(frag pr land) addtext(additional controls:, +region) label keep(delta pb fb )
outreg2 using "${OUT}time_`var'_long.xls", append tex(frag pr land) label

reg `var' delta pb fb risk_pc $EXOG $REGIO $FAMILY [w=Suly], robust 
estimates store family
outreg2 using "${OUT}time_`var'_dummy.xls", append tex(frag pr land) addtext(additional controls:, +family) label keep(delta pb fb )
outreg2 using "${OUT}time_`var'_long.xls", append tex(frag pr land) label

reg `var' delta pb fb risk_pc $EXOG $REGIO $FAMILY $INCOME [w=Suly], robust 
estimates store income
outreg2 using "${OUT}time_`var'_dummy.xls", append tex(frag pr land) addtext(additional controls:, +income) label keep(delta pb fb )
outreg2 using "${OUT}time_`var'_long.xls", append tex(frag pr land) label

reg `var' delta pb fb risk_pc $EXOG $REGIO $FAMILY $INCOME $WORK [w=Suly], robust 
estimates store work
outreg2 using "${OUT}time_`var'_dummy.xls", append tex(frag pr land) addtext(additional controls:, +work) label keep(delta pb fb )
outreg2 using "${OUT}time_`var'_long.xls", append tex(frag pr land) label

coefplot 	(none, label(none)) (risk, label(risk)) (exog, label(+exogeneous)) (regio, label(+region)) ///
			(family, label(+family)) /*(educ, label(+educ))*/ (income, label(+income)) (work, label(+work)) ///
			, keep(delta pb fb) yline(0) vert scheme(s1mono) levels(95 90)
	graph export "${OUT}\`var'_dummy.eps", as(eps) replace preview(on)

}


*financial decisions***************************************
global INCOME income_2 income_3 income_4 income_5 income_6 income_7 income_8 income_m wealth wealth_m findif findif_m findec_m

foreach var of varlist findec1 findec2{
	*dummy
reg `var' delta pb fb [w=Suly], robust
estimates store none
outreg2 using "${OUT}time_`var'_dummy.xls", replace tex(frag pr land) addtext(additional controls:, none) label keep(delta pb fb )
outreg2 using "${OUT}time_`var'_long.xls", replace tex(frag pr land)  label

reg `var' delta pb fb risk_pc [w=Suly], robust
estimates store risk
outreg2 using "${OUT}time_`var'_dummy.xls", append tex(frag pr land) addtext(additional controls:, risk) label keep(delta pb fb )
outreg2 using "${OUT}time_`var'_long.xls", append tex(frag pr land) label

reg `var' delta pb fb risk_pc $EXOG [w=Suly], robust 
estimates store exog
outreg2 using "${OUT}time_`var'_dummy.xls", append tex(frag pr land) addtext(additional controls:, +exogenous) label keep(delta pb fb )
outreg2 using "${OUT}time_`var'_long.xls", append tex(frag pr land) label

reg `var' delta pb fb risk_pc $EXOG $REGIO [w=Suly], robust 
estimates store regio
outreg2 using "${OUT}time_`var'_dummy.xls", append tex(frag pr land) addtext(additional controls:, +region) label keep(delta pb fb )
outreg2 using "${OUT}time_`var'_long.xls", append tex(frag pr land) label

reg `var' delta pb fb risk_pc $EXOG $REGIO $FAMILY [w=Suly], robust 
estimates store family
outreg2 using "${OUT}time_`var'_dummy.xls", append tex(frag pr land) addtext(additional controls:, +family) label keep(delta pb fb )
outreg2 using "${OUT}time_`var'_long.xls", append tex(frag pr land) label

reg `var' delta pb fb risk_pc $EXOG $REGIO $FAMILY $EDUC [w=Suly], robust 
estimates store educ
outreg2 using "${OUT}time_`var'_dummy.xls", append tex(frag pr land) addtext(additional controls:, +educ) label keep(delta pb fb )
outreg2 using "${OUT}time_`var'_long.xls", append tex(frag pr land) label

reg `var' delta pb fb risk_pc $EXOG $REGIO $FAMILY $EDUC  $INCOME [w=Suly], robust 
estimates store income
outreg2 using "${OUT}time_`var'_dummy.xls", append tex(frag pr land) addtext(additional controls:, +income) label keep(delta pb fb )
outreg2 using "${OUT}time_`var'_long.xls", append tex(frag pr land) label

reg `var' delta pb fb risk_pc $EXOG $REGIO $FAMILY $EDUC $INCOME $WORK [w=Suly], robust 
estimates store work
outreg2 using "${OUT}time_`var'_dummy.xls", append tex(frag pr land) addtext(additional controls:, +work) label keep(delta pb fb )
outreg2 using "${OUT}time_`var'_long.xls", append tex(frag pr land) label

coefplot 	(none, label(none)) (risk, label(risk)) (exog, label(+exogeneous)) (regio, label(+region)) ///
			(family, label(+family)) (educ, label(+educ)) (income, label(+income)) (work, label(+work)) ///
			, keep(delta pb fb ) yline(0) vert scheme(s1mono) levels(95 90)
	graph export "${OUT}\`var'_dummy.eps", as(eps) replace preview(on)
}
	
*financial difficulties ***************************************
global INCOME income_2 income_3 income_4 income_5 income_6 income_7 income_8 income_m wealth wealth_m findif_m 

foreach var of varlist findif {

reg `var' delta pb fb [w=Suly], robust
estimates store none
outreg2 using "${OUT}time_`var'_dummy.xls", replace tex(frag pr land) addtext(additional controls:, none) label keep(delta pb fb )
outreg2 using "${OUT}time_`var'_long.xls", replace tex(frag pr land) label

reg `var' delta pb fb risk_pc [w=Suly], robust
estimates store risk
outreg2 using "${OUT}time_`var'_dummy.xls", append tex(frag pr land) addtext(additional controls:, risk) label keep(delta pb fb )
outreg2 using "${OUT}time_`var'_long.xls", append tex(frag pr land) label

reg `var' delta pb fb risk_pc $EXOG [w=Suly], robust 
estimates store exog
outreg2 using "${OUT}time_`var'_dummy.xls", append tex(frag pr land) addtext(additional controls:, +exogenous) label keep(delta pb fb )
outreg2 using "${OUT}time_`var'_long.xls", append tex(frag pr land) label

reg `var' delta pb fb risk_pc $EXOG $REGIO [w=Suly], robust 
estimates store regio
outreg2 using "${OUT}time_`var'_dummy.xls", append tex(frag pr land) addtext(additional controls:, +region) label keep(delta pb fb )
outreg2 using "${OUT}time_`var'_long.xls", append tex(frag pr land) label

reg `var' delta pb fb risk_pc $EXOG $REGIO $FAMILY [w=Suly], robust 
estimates store family
outreg2 using "${OUT}time_`var'_dummy.xls", append tex(frag pr land) addtext(additional controls:, +family) label keep(delta pb fb )
outreg2 using "${OUT}time_`var'_long.xls", append tex(frag pr land) label

reg `var' delta pb fb risk_pc $EXOG $REGIO $FAMILY $EDUC [w=Suly], robust 
estimates store educ
outreg2 using "${OUT}time_`var'_dummy.xls", append tex(frag pr land) addtext(additional controls:, +educ) label keep(delta pb fb )
outreg2 using "${OUT}time_`var'_long.xls", append tex(frag pr land) label

reg `var' delta pb fb risk_pc $EXOG $REGIO $FAMILY $EDUC $INCOME [w=Suly], robust 
estimates store income
outreg2 using "${OUT}time_`var'_dummy.xls", append tex(frag pr land) addtext(additional controls:, +income) label keep(delta pb fb )
outreg2 using "${OUT}time_`var'_long.xls", append tex(frag pr land) label

reg `var' delta pb fb risk_pc $EXOG $REGIO $FAMILY $EDUC $INCOME $WORK [w=Suly], robust 
estimates store work
outreg2 using "${OUT}time_`var'_dummy.xls", append tex(frag pr land) addtext(additional controls:, +work) label keep(delta pb fb )
outreg2 using "${OUT}time_`var'_long.xls", append tex(frag pr land) label

coefplot 	(none, label(none)) (risk, label(risk)) (exog, label(+exogeneous)) (regio, label(+region)) ///
			(family, label(+family)) (educ, label(+educ)) (income, label(+income)) (work, label(+work)) ///
			, keep(delta pb fb ) yline(0) vert scheme(s1mono) levels(95 90)
	graph export "${OUT}\`var'_dummy.eps", as(eps) replace preview(on)

}
	

*Health****************************************
global INCOME income_2 income_3 income_4 income_5 income_6 income_7 income_8 income_m wealth wealth_m findif findif_m

foreach var of varlist health_good health_bad{
	
reg `var' delta pb fb [w=Suly], robust
estimates store none
outreg2 using "${OUT}time_`var'_dummy.xls", replace tex(frag pr land) addtext(additional controls:, none) label keep(delta pb fb )
outreg2 using "${OUT}time_`var'_long.xls", replace tex(frag pr land)  label

reg `var' delta pb fb risk_pc [w=Suly], robust
estimates store risk
outreg2 using "${OUT}time_`var'_dummy.xls", append tex(frag pr land) addtext(additional controls:, risk) label keep(delta pb fb )
outreg2 using "${OUT}time_`var'_long.xls", append tex(frag pr land) label

reg `var' delta pb fb risk_pc $EXOG [w=Suly], robust 
estimates store exog
outreg2 using "${OUT}time_`var'_dummy.xls", append tex(frag pr land) addtext(additional controls:, +exogenous) label keep(delta pb fb )
outreg2 using "${OUT}time_`var'_long.xls", append tex(frag pr land) label

reg `var' delta pb fb risk_pc $EXOG $REGIO [w=Suly], robust 
estimates store regio
outreg2 using "${OUT}time_`var'_dummy.xls", append tex(frag pr land) addtext(additional controls:, +region) label keep(delta pb fb )
outreg2 using "${OUT}time_`var'_long.xls", append tex(frag pr land) label

reg `var' delta pb fb risk_pc $EXOG $REGIO $FAMILY [w=Suly], robust 
estimates store family
outreg2 using "${OUT}time_`var'_dummy.xls", append tex(frag pr land) addtext(additional controls:, +family) label keep(delta pb fb )
outreg2 using "${OUT}time_`var'_long.xls", append tex(frag pr land) label

reg `var' delta pb fb risk_pc $EXOG $REGIO $FAMILY $EDUC [w=Suly], robust 
estimates store educ
outreg2 using "${OUT}time_`var'_dummy.xls", append tex(frag pr land) addtext(additional controls:, +educ) label keep(delta pb fb )
outreg2 using "${OUT}time_`var'_long.xls", append tex(frag pr land) label

reg `var' delta pb fb risk_pc $EXOG $REGIO $FAMILY $EDUC $INCOME [w=Suly], robust 
estimates store income
outreg2 using "${OUT}time_`var'_dummy.xls", append tex(frag pr land) addtext(additional controls:, +income) label keep(delta pb fb )
outreg2 using "${OUT}time_`var'_long.xls", append tex(frag pr land) label

reg `var' delta pb fb risk_pc $EXOG $REGIO $FAMILY $EDUC $INCOME $WORK [w=Suly], robust 
estimates store work
outreg2 using "${OUT}time_`var'_dummy.xls", append tex(frag pr land) addtext(additional controls:, +work) label keep(delta pb fb )
outreg2 using "${OUT}time_`var'_long.xls", append tex(frag pr land) label

coefplot 	(none, label(none)) (risk, label(risk)) (exog, label(+exogeneous)) (regio, label(+region)) ///
			(family, label(+family)) (educ, label(+educ)) (income, label(+income)) (work, label(+work)) ///
			, keep(delta pb  fb ) yline(0) vert scheme(s1mono) levels(95 90)
	graph export "${OUT}\`var'_dummy.eps", as(eps) replace preview(on)

}
	
*Labor market status**********************************	
foreach var of varlist private works boss {
	
reg `var' delta pb fb [w=Suly], robust
estimates store none
outreg2 using "${OUT}time_`var'_dummy.xls", replace tex(frag pr land) addtext(additional controls:, none) label keep(delta pb fb )
outreg2 using "${OUT}time_`var'_long.xls", replace tex(frag pr land)  label

reg `var' delta pb fb risk_pc [w=Suly], robust
estimates store risk
outreg2 using "${OUT}time_`var'_dummy.xls", append tex(frag pr land) addtext(additional controls:, risk) label keep(delta pb fb )
outreg2 using "${OUT}time_`var'_long.xls", append tex(frag pr land) label

reg `var' delta pb fb risk_pc $EXOG [w=Suly], robust 
estimates store exog
outreg2 using "${OUT}time_`var'_dummy.xls", append tex(frag pr land) addtext(additional controls:, +exogenous) label keep(delta pb fb )
outreg2 using "${OUT}time_`var'_long.xls", append tex(frag pr land) label

reg `var' delta pb fb risk_pc $EXOG $REGIO [w=Suly], robust 
estimates store regio
outreg2 using "${OUT}time_`var'_dummy.xls", append tex(frag pr land) addtext(additional controls:, +region) label keep(delta pb fb )
outreg2 using "${OUT}time_`var'_long.xls", append tex(frag pr land) label

reg `var' delta pb fb risk_pc $EXOG $REGIO $FAMILY [w=Suly], robust 
estimates store family
outreg2 using "${OUT}time_`var'_dummy.xls", append tex(frag pr land) addtext(additional controls:, +family) label keep(delta pb fb )
outreg2 using "${OUT}time_`var'_long.xls", append tex(frag pr land) label

reg `var' delta pb fb risk_pc $EXOG $REGIO $FAMILY $EDUC [w=Suly], robust 
estimates store educ
outreg2 using "${OUT}time_`var'_dummy.xls", append tex(frag pr land) addtext(additional controls:, +educ) label keep(delta pb fb )
outreg2 using "${OUT}time_`var'_long.xls", append tex(frag pr land) label

reg `var' delta pb fb risk_pc $EXOG $REGIO $FAMILY $EDUC $INCOME [w=Suly], robust 
estimates store income
outreg2 using "${OUT}time_`var'_dummy.xls", append tex(frag pr land) addtext(additional controls:, +income) label keep(delta pb fb )
outreg2 using "${OUT}time_`var'_long.xls", append tex(frag pr land) label

coefplot 	(none, label(none)) (risk, label(risk)) (exog, label(+exogeneous)) (regio, label(+region)) ///
			(family, label(+family)) (educ, label(+educ)) (income, label(+income)) /*(work, label(+work))*/ ///
			, keep(delta pb fb ) yline(0) vert scheme(s1mono) levels(95 90)
	graph export "${OUT}\`var'_dummy.eps", as(eps) replace preview(on)


}
	
*Income and wealth**************************************
label var income "income"
foreach var of varlist income wealth {

reg `var' delta pb fb [w=Suly], robust
estimates store none
outreg2 using "${OUT}time_`var'_dummy.xls", replace tex(frag pr land) addtext(additional controls:, none) label keep(delta pb fb )
outreg2 using "${OUT}time_`var'_long.xls", replace tex(frag pr land) label

reg `var' delta pb fb risk_pc [w=Suly], robust
estimates store risk
outreg2 using "${OUT}time_`var'_dummy.xls", append tex(frag pr land) addtext(additional controls:, risk) label keep(delta pb fb )
outreg2 using "${OUT}time_`var'_long.xls", append tex(frag pr land) label

reg `var' delta pb fb risk_pc $EXOG [w=Suly], robust 
estimates store exog
outreg2 using "${OUT}time_`var'_dummy.xls", append tex(frag pr land) addtext(additional controls:, +exogenous) label keep(delta pb fb )
outreg2 using "${OUT}time_`var'_long.xls", append tex(frag pr land) label

reg `var' delta pb fb risk_pc $EXOG $REGIO [w=Suly], robust 
estimates store regio
outreg2 using "${OUT}time_`var'_dummy.xls", append tex(frag pr land) addtext(additional controls:, +region) label keep(delta pb fb )
outreg2 using "${OUT}time_`var'_long.xls", append tex(frag pr land) label

reg `var' delta pb fb risk_pc $EXOG $REGIO $FAMILY [w=Suly], robust 
estimates store family
outreg2 using "${OUT}time_`var'_dummy.xls", append tex(frag pr land) addtext(additional controls:, +family) label keep(delta pb fb )
outreg2 using "${OUT}time_`var'_long.xls", append tex(frag pr land) label

reg `var' delta pb fb risk_pc $EXOG $REGIO $FAMILY $EDUC [w=Suly], robust 
estimates store educ
outreg2 using "${OUT}time_`var'_dummy.xls", append tex(frag pr land) addtext(additional controls:, +educ) label keep(delta pb fb )
outreg2 using "${OUT}time_`var'_long.xls", append tex(frag pr land) label

reg `var' delta pb fb risk_pc $EXOG $REGIO $FAMILY $EDUC $WORK [w=Suly], robust 
estimates store work
outreg2 using "${OUT}time_`var'_dummy.xls", append tex(frag pr land) addtext(additional controls:, +work) label keep(delta pb fb )
outreg2 using "${OUT}time_`var'_long.xls", append tex(frag pr land) label

coefplot 	(none, label(none)) (risk, label(risk)) (exog, label(+exogeneous)) (regio, label(+region)) ///
			(family, label(+family)) (educ, label(+educ)) /*(income, label(+income))*/ (work, label(+work)) ///
			, keep(delta pb  fb ) yline(0) vert scheme(s1mono) levels(95 90)
	graph export "${OUT}\`var'_dummy.eps", as(eps) replace preview(on)

}
	
	
********************************************************************************
*Financial decisions separately*************************************************
global INCOME income_2 income_3 income_4 income_5 income_6 income_7 income_8 income_m wealth wealth_m findif findif_m findec_m

foreach var of varlist creditc stock bankacc retsav lifes{
	
reg `var' delta pb fb [w=Suly], robust
estimates store none
outreg2 using "${OUT}time_`var'_dummy.xls", replace tex(frag pr land) addtext(additional controls:, none) label keep(delta pb fb )
outreg2 using "${OUT}time_`var'_long.xls", replace tex(frag pr land) label

reg `var' delta pb fb risk_pc [w=Suly], robust
estimates store risk
outreg2 using "${OUT}time_`var'_dummy.xls", append tex(frag pr land) addtext(additional controls:, risk) label keep(delta pb fb )
outreg2 using "${OUT}time_`var'_long.xls", append tex(frag pr land) label

reg `var' delta pb fb risk_pc $EXOG [w=Suly], robust 
estimates store exog
outreg2 using "${OUT}time_`var'_dummy.xls", append tex(frag pr land) addtext(additional controls:, +exogenous) label keep(delta pb fb )
outreg2 using "${OUT}time_`var'_long.xls", append tex(frag pr land) label

reg `var' delta pb fb risk_pc $EXOG $REGIO [w=Suly], robust 
estimates store regio
outreg2 using "${OUT}time_`var'_dummy.xls", append tex(frag pr land) addtext(additional controls:, +region) label keep(delta pb fb )
outreg2 using "${OUT}time_`var'_long.xls", append tex(frag pr land) label

reg `var' delta pb fb risk_pc $EXOG $REGIO $FAMILY [w=Suly], robust 
estimates store family
outreg2 using "${OUT}time_`var'_dummy.xls", append tex(frag pr land) addtext(additional controls:, +family) label keep(delta pb fb )
outreg2 using "${OUT}time_`var'_long.xls", append tex(frag pr land) label

reg `var' delta pb fb risk_pc $EXOG $REGIO $FAMILY $EDUC [w=Suly], robust 
estimates store educ
outreg2 using "${OUT}time_`var'_dummy.xls", append tex(frag pr land) addtext(additional controls:, +educ) label keep(delta pb fb )
outreg2 using "${OUT}time_`var'_long.xls", append tex(frag pr land) label

reg `var' delta pb fb risk_pc $EXOG $REGIO $FAMILY $EDUC  $INCOME [w=Suly], robust 
estimates store income
outreg2 using "${OUT}time_`var'_dummy.xls", append tex(frag pr land) addtext(additional controls:, +income) label keep(delta pb fb )
outreg2 using "${OUT}time_`var'_long.xls", append tex(frag pr land) label

reg `var' delta pb fb risk_pc $EXOG $REGIO $FAMILY $EDUC $INCOME $WORK [w=Suly], robust 
estimates store work
outreg2 using "${OUT}time_`var'_dummy.xls", append tex(frag pr land) addtext(additional controls:, +work) label keep(delta pb fb )
outreg2 using "${OUT}time_`var'_long.xls", append tex(frag pr land) label

coefplot 	(none, label(none)) (risk, label(risk)) (exog, label(+exogeneous)) (regio, label(+region)) ///
			(family, label(+family)) (educ, label(+educ)) (income, label(+income)) (work, label(+work)) ///
			, keep(delta pb fb ) yline(0) vert scheme(s1mono) levels(95 90)
	graph export "${OUT}\`var'_dummy.eps", as(eps) replace preview(on)

}
